# Supplementary material for: Changes in Serum Proteins in Cats with Obesity: A Proteomic Approach
Source: Animals (Basel). 2025 Jan 3;15(1):91. doi: 10.3390/ani15010091 (PMC11718836; doi:10.3390/ani15010091)
Supplement: Supplementary file 1 [file animals-15-00091-s001.zip]

Archive with 1 entries (1 files):
- animals-3345823-supplementary.xls
