# Supplementary material for: Changes in Serum Proteins in Cats with Obesity: A Proteomic Approach
Source: Animals (Basel). 2025 Jan 3;15(1):91. doi: 10.3390/ani15010091 (PMC11718836; doi:10.3390/ani15010091)
Supplement: Supplementary file 1 [file animals-15-00091-s001.zip › animals-3345823-supplementary.xls]

## Sheet: ClueGO Results
ID	Term	Ontology Source	Term PValue	Term PValue Corrected with None	Group PValue	Group PValue Corrected with None	GOLevels	GOGroups	% Associated Genes	Nr. Genes	Cluster	Genes Cluster #1	Genes Cluster #2	%Genes Cluster #1	%Genes Cluster #2	%Genes Cluster #1.adjusted.to.input.list.size	%Genes Cluster #2.adjusted.to.input.list.size	Associated Genes Found
GO:0008361	regulation of cell size	GO_BiologicalProcess-EBI-UniProt-GOA-ACAP-ARAP_26.09.2024_00h00	0.00359604	0.00359604	0.0789759	0.0789759	[5]	Group2	100	2	Specific for Cluster #1	[FN1, SLC12A4]	[]	100	0	100	0	[FN1, SLC12A4]
GO:0032535	regulation of cellular component size	GO_BiologicalProcess-EBI-UniProt-GOA-ACAP-ARAP_26.09.2024_00h00	0.0104285	0.0104285	0.0789759	0.0789759	[4]	Group2	66.6667	2	Specific for Cluster #1	[FN1, SLC12A4]	[]	100	0	100	0	[FN1, SLC12A4]
GO:0005794	Golgi apparatus	GO_CellularComponent-EBI-UniProt-GOA-ACAP-ARAP_26.09.2024_00h00	0.0123754	0.0123754	0.0123754	0.0123754	[3, 4, 5]	Group0	33.3333	3	Specific for Cluster #2	[]	[AHSG, ALB, SERPINA1]	0	100	0	100	[AHSG, ALB, SERPINA1]
GO:0002020	protease binding	GO_MolecularFunction-EBI-UniProt-GOA-ACAP-ARAP_26.09.2024_00h00	0.0170949	0.0170949	0.0789759	0.0789759	[4]	Group2	30	3	Specific for Cluster #2	[FN1]	[SERPINA1, SERPINC1]	33.3333	66.6667	38.4615	61.5385	[FN1, SERPINA1, SERPINC1]
GO:0070062	extracellular exosome	GO_CellularComponent-EBI-UniProt-GOA-ACAP-ARAP_26.09.2024_00h00	0.0324797	0.0324797	0.0789759	0.0789759	[3, 4, 6]	Group2	40	2	None Specific Cluster	[FN1]	[ALB]	50	50	55.5556	44.4444	[ALB, FN1]
GO:0050789	regulation of biological process	GO_BiologicalProcess-EBI-UniProt-GOA-ACAP-ARAP_26.09.2024_00h00	0.038089	0.038089	0.038089	0.038089	[1, 2]	Group1	9	9	Specific for Cluster #2	[A1BG, FN1, SLC12A4]	[AHSG, ALB, C8G, LOC101094897, SERPINA1, SERPINC1]	33.3333	66.6667	38.4615	61.5385	[A1BG, AHSG, ALB, C8G, FN1, LOC101094897, SERPINA1, SERPINC1, SLC12A4]
GO:0042802	identical protein binding	GO_MolecularFunction-EBI-UniProt-GOA-ACAP-ARAP_26.09.2024_00h00	0.0383221	0.0383221	0.0789759	0.0789759	[3]	Group2	17.3913	4	Specific for Cluster #2	[FN1]	[ALB, SERPINA1, SERPINC1]	25	75	29.4118	70.5882	[ALB, FN1, SERPINA1, SERPINC1]
GO:0019899	enzyme binding	GO_MolecularFunction-EBI-UniProt-GOA-ACAP-ARAP_26.09.2024_00h00	0.0445265	0.0445265	0.0789759	0.0789759	[3]	Group2	16.6667	4	None Specific Cluster	[FN1, SLC12A4]	[SERPINA1, SERPINC1]	50	50	55.5556	44.4444	[FN1, SERPINA1, SERPINC1, SLC12A4]
GO:0061134	peptidase regulator activity	GO_MolecularFunction-EBI-UniProt-GOA-ACAP-ARAP_26.09.2024_00h00	0.0445265	0.0445265	0.0789759	0.0789759	[3]	Group2	16.6667	4	Specific for Cluster #2	[FN1]	[AHSG, SERPINA1, SERPINC1]	25	75	29.4118	70.5882	[AHSG, FN1, SERPINA1, SERPINC1]
